# Supplementary material for: Giardia intestinalis and Fructose Malabsorption: A Frequent Association
Source: Nutrients. 2019 Dec 5;11(12):2973. doi: 10.3390/nu11122973 (PMC6950212; doi:10.3390/nu11122973)
Supplement: Supplementary file 1 [file nutrients-11-02973-s001.zip]

Archive with 1 entries (1 files):
- nutrients-642613-supplementary.xlsx
