# Supplementary material for: Giardia intestinalis and Fructose Malabsorption: A Frequent Association
Source: Nutrients. 2019 Dec 5;11(12):2973. doi: 10.3390/nu11122973 (PMC6950212; doi:10.3390/nu11122973)
Supplement: Supplementary file 1 [file nutrients-11-02973-s001.zip › nutrients-642613-supplementary.xlsx]

## Sheet: datos_completos
Table S1. Detailed information of relevant metadata per patient
RISK FACTORS
Parasite	Symptoms	Diarrhea	Constipation	Fructose malabsorption	Lactose malabsorption	Gender	Birthdate	Comorbidity	Primary parasitological species	Profession	Ecological food	Animals	Nacionality	Exotic trips	Immunochromatography assays	Ritchie's method	ELISA	Vitamin A	Vitamin D
no	yes	no	yes	no	no	F	1995-09-11	no	0	no	yes	yes	no	no	no	no	no	NA	NA
no	no	no	no	no	no	F	1982-11-19	no	0	yes	no	yes	no	yes	no	no	no	43	37.1
no	no	no	no	no	no	M	1956-10-30	no	0	no	no	no	no	no	no	no	no	58	30.9
yes	no	no	no	no	no	M	1975-03-14	no	Blastocystis	no	yes	no	no	yes	no	no	no	NA	NA
yes	yes	no	no	no	no	F	1961-06-14	no	Blastocystis hominis	no	no	no	no	no	no	no	no	39	32.3
no	no	no	no	no	no	F	1991-01-12	no	0	yes	no	yes	no	no	no	no	no	NA	NA
no	no	no	no	no	no	F	1951-04-09	no	0	no	no	no	no	no	no	no	no	56	22.1
no	no	no	yes	no	no	F	1994-12-27	no	0	no	no	yes	no	no	no	no	no	NA	NA
no	no	no	no	no	no	F	1974-03-11	no	0	no	no	no	no	no	no	no	no	NA	NA
no	no	no	no	no	no	M	1984-12-12	no	0	no	yes	yes	no	no	no	no	no	NA	NA
no	no	no	no	no	no	F	1995-07-22	no	0	no	no	yes	no	no	no	no	no	NA	NA
no	no	no	no	no	no	F	1995-06-27	no	0	no	yes	yes	no	no	no	no	no	NA	NA
no	no	no	no	no	no	F	1995-05-08	no	0	no	no	yes	no	no	no	no	no	NA	NA
no	no	no	no	no	no	F	1995-03-15	no	0	no	no	yes	no	no	no	no	no	NA	NA
no	no	no	no	no	no	F	1995-09-29	no	0	no	no	no	no	no	no	no	no	NA	NA
no	no	no	no	no	no	F	1995-03-26	no	0	no	no	yes	no	no	no	no	no	NA	NA
no	no	no	no	no	no	M	1995-09-26	no	0	yes	no	no	no	no	no	no	no	NA	NA
no	no	no	yes	no	no	F	1995-04-19	no	0	no	no	yes	no	no	no	no	no	NA	NA
no	no	no	no	no	no	F	1995-04-28	no	0	no	no	no	no	no	no	no	no	NA	NA
no	no	no	no	no	no	F	1994-05-29	no	0	no	yes	yes	no	no	no	no	no	NA	NA
yes	no	no	no	no	no	F	1993-09-21	no	Giardia intestinalis	no	no	yes	no	yes	no	no	yes	NA	NA
no	yes	no	no	no	no	F	1995-08-04	no	0	yes	no	yes	no	no	no	no	no	NA	NA
no	no	no	no	no	no	M	1995-09-13	no	0	yes	no	no	no	no	no	no	no	NA	NA
yes	yes	no	yes	no	no	F	1995-02-03	no	Blastocystis hominis	no	yes	no	no	no	no	no	no	NA	NA
no	no	no	yes	no	no	F	1991-08-26	no	0	no	no	yes	no	no	no	no	no	NA	NA
no	yes	no	no	no	no	F	1994-11-02	no	0	no	no	no	no	no	no	no	no	NA	NA
no	no	no	yes	no	no	F	1961-11-02	no	0	no	no	yes	no	yes	no	no	no	NA	NA
no	no	no	no	no	no	F	1993-08-21	no	0	no	yes	yes	no	no	no	no	no	NA	NA
no	no	no	no	no	no	F	1995-08-15	no	0	no	no	yes	no	no	no	no	no	NA	NA
no	no	no	no	no	no	F	1987-09-12	no	0	no	yes	no	no	no	no	no	no	NA	NA
no	yes	no	no	no	no	M	1990-10-13	yes	0	no	yes	yes	no	no	no	no	no	NA	NA
no	no	no	no	no	no	M	1991-10-14	no	0	no	no	no	no	no	no	no	no	NA	NA
no	no	no	no	no	no	M	1989-04-15	no	0	no	no	yes	no	no	no	no	no	NA	NA
no	no	no	no	no	no	F	1993-01-13	no	0	no	no	no	no	no	no	no	no	53	32.6
no	no	no	no	no	no	F	1993-08-22	no	0	no	no	no	no	no	no	no	no	58	27.7
no	no	no	no	no	no	F	1993-06-03	no	0	no	yes	no	no	yes	no	no	no	53	31.7
yes	yes	no	yes	no	no	F	1993-10-16	no	Blastocystis hominis	no	yes	yes	no	no	no	no	no	47	33.8
no	no	no	no	no	no	F	1993-04-14	no	0	no	no	no	no	no	no	no	no	62	36.7
no	no	no	no	no	no	F	1994-08-09	no	0	no	yes	no	no	no	no	no	no	48	20.2
no	no	no	no	no	no	F	1994-03-17	no	0	no	no	no	no	no	no	no	no	40	35.2
no	no	no	no	no	no	M	1994-03-28	no	0	no	yes	no	no	no	no	no	no	NA	NA
no	no	no	no	no	no	F	1994-03-31	no	0	no	yes	no	no	no	no	no	no	48	17.6
no	no	no	no	no	no	F	1990-03-25	no	0	no	yes	yes	no	no	no	no	no	NA	NA
no	no	no	no	no	no	F	1992-05-17	no	0	no	no	no	no	no	no	no	no	51	34.2
no	no	no	yes	no	no	M	1990-02-01	no	0	no	yes	no	no	no	no	no	no	44	48.2
yes	no	no	no	no	no	M	1993-02-06	no	Blastocystis hominis	no	yes	yes	no	no	no	no	no	44	23.5
no	no	no	no	no	no	F	1992-12-24	no	0	no	yes	no	no	no	no	no	no	49	18.1
no	no	no	no	no	no	F	1994-04-30	no	0	no	yes	no	no	yes	no	no	no	48	17
no	no	no	no	no	no	M	1969-06-26	no	0	no	no	no	no	no	no	no	no	50	27.1
no	no	no	no	no	no	M	1964-11-10	no	0	no	no	no	no	no	no	no	no	56	21.6
yes	no	no	no	no	no	F	1994-12-24	yes	Blastocystis hominis	no	no	no	no	no	no	no	no	38	24.5
no	no	no	no	no	no	F	1988-01-19	no	0	no	no	no	no	yes	no	no	no	66	42.8
no	no	no	no	no	no	M	1980-03-14	no	0	no	no	no	no	yes	no	no	no	59	13.9
no	no	no	yes	no	no	F	1964-08-07	no	0	yes	no	no	no	no	no	no	no	54	35
no	no	no	no	no	no	F	1961-10-24	no	0	no	yes	no	no	yes	no	no	no	61	23.3
no	no	no	no	no	no	F	1961-05-10	no	0	no	yes	no	no	no	no	no	no	48	15.5
no	no	no	no	no	no	F	1953-03-03	no	0	no	no	no	no	yes	no	no	no	85	24
yes	yes	no	no	no	no	M	1960-03-01	no	Blastocystis hominis	no	yes	no	no	no	no	no	no	NA	NA
yes	yes	no	no	no	no	F	1969-09-17	no	Blastocystis hominis/E.nana	no	yes	no	no	no	no	no	no	38	14.5
no	no	no	yes	no	no	F	1967-03-25	no	0	no	yes	no	no	no	no	no	no	57	NA
no	no	no	no	no	no	F	1991-02-16	no	0	no	no	no	no	no	no	no	no	NA	NA
yes	yes	no	no	no	no	F	1986-04-05	no	Blastocystis hominis	no	yes	no	no	yes	no	no	no	30	36.6
no	no	no	no	no	no	M	1967-09-07	no	0	no	no	no	no	no	no	no	no	66	32.4
yes	no	no	no	no	no	M	1962-09-23	no	Blastocystis hominis	no	yes	no	no	yes	no	no	no	50	19.7
no	no	no	no	no	no	F	1970-04-17	no	0	no	yes	no	no	no	no	no	no	49	NA
no	no	no	no	no	no	M	1952-12-18	no	0	no	no	no	no	no	no	no	no	56	14.7
no	no	no	no	no	no	M	1994-11-18	no	0	no	no	no	no	no	no	no	no	46	34.2
no	no	no	yes	no	no	F	1976-11-11	no	0	no	no	no	no	no	no	no	no	29	27.4
no	no	no	no	no	no	M	1957-04-09	no	0	no	no	no	no	yes	no	no	no	55	30.7
no	no	no	no	no	no	F	1994-07-18	no	0	no	no	no	no	no	no	no	no	48	25.1
no	no	no	no	no	no	F	1994-10-12	no	0	no	no	no	no	no	no	no	no	53	34
no	no	no	no	no	no	M	1995-04-12	no	0	yes	no	no	no	no	no	no	no	NA	NA
no	no	no	no	no	no	F	1967-08-15	no	0	no	no	no	no	no	no	no	no	NA	NA
no	no	no	yes	no	no	M	1961-04-03	no	0	no	yes	no	no	yes	no	no	no	NA	NA
yes	yes	no	no	no	no	M	1963-03-19	no	Blastocystis hominis	no	yes	no	no	yes	no	no	no	NA	NA
no	no	no	no	no	no	F	1985-10-06	no	0	yes	no	no	no	no	no	no	no	66	NA
no	no	no	no	no	no	F	1986-05-12	no	0	yes	no	yes	no	yes	no	no	no	67	45.4
no	no	no	no	no	no	F	1976-04-29	no	0	yes	no	no	no	no	no	no	no	52	36
no	no	no	no	no	no	M	1986-01-12	no	0	no	no	yes	no	yes	no	no	no	49	31.4
no	no	no	no	no	no	F	1989-05-09	no	0	no	no	no	no	no	no	no	no	45	27.3
no	no	no	no	no	no	F	1990-08-29	no	0	no	no	no	no	no	no	no	no	50	20.7
no	no	no	no	no	no	F	1991-02-11	no	0	no	no	no	no	no	no	no	no	43	43.5
no	yes	yes	no	no	yes	F	1951-12-10	no	0	no	no	no	no	no	no	no	no	41	32.8
no	yes	yes	no	yes	yes	F	1955-09-12	no	0	no	no	no	no	no	no	no	no	51	20.3
yes	yes	yes	no	yes	no	F	1972-08-18	no	Giardia	no	yes	no	no	no	yes	yes	no	45	23.7
yes	yes	yes	no	yes	no	F	1989-03-05	no	Giardia	no	no	yes	no	no	yes	yes	yes	46	43.2
no	yes	yes	yes	yes	yes	F	1970-12-23	no	0	no	no	no	no	no	no	no	no	63	25.2
yes	yes	yes	yes	yes	yes	F	1974-01-23	yes	Blastocystis hominis	no	yes	no	no	no	no	no	no	53	42
no	yes	yes	yes	yes	no	F	1968-02-06	no	0	no	no	no	no	no	no	no	no	63	23
yes	yes	yes	no	yes	yes	F	1966-03-28	yes	Giardia	yes	no	yes	no	no	yes	yes	yes	45	26.7
no	yes	no	yes	yes	no	F	1979-11-06	no	0	no	yes	no	no	no	no	no	no	40	43.9
no	yes	yes	yes	yes	yes	F	1997-01-30	no	0	no	no	no	no	yes	no	no	no	35	33.9
yes	yes	yes	yes	yes	no	M	1968-01-13	yes	Giardia	yes	no	no	no	no	no	no	yes	50	26.1
no	yes	yes	no	yes	yes	F	1962-12-01	no	0	no	no	no	no	no	no	no	no	49	42.5
no	yes	yes	yes	yes	yes	F	1956-03-21	no	0	no	no	yes	no	no	no	no	no	56	55.4
no	yes	yes	yes	no	yes	F	1974-01-30	no	0	no	yes	no	no	no	no	no	no	49	46.8
no	yes	yes	yes	yes	no	F	1958-07-31	no	0	no	no	no	no	no	no	no	no	52	24.5
no	yes	yes	yes	yes	no	F	1969-07-05	no	0	no	no	no	no	no	no	no	no	41	14.5
no	yes	yes	no	yes	yes	F	1970-07-25	no	0	no	no	yes	no	no	no	no	no	44	19.5
yes	yes	yes	no	yes	yes	F	1947-07-10	yes	Blastocystis hominis	no	no	no	no	no	no	no	no	12	76.4
yes	yes	yes	no	no	yes	M	1978-01-19	no	Giardia	no	yes	no	no	no	no	no	yes	59	20
yes	yes	yes	no	yes	yes	F	1971-07-09	yes	Giardia	no	yes	no	no	no	no	yes	yes	41	16.6
yes	yes	no	yes	yes	no	F	1987-09-24	yes	Crypto/Giardia	no	yes	no	no	no	no	no	no	NA	NA
no	yes	yes	yes	yes	no	F	1973-05-11	no	0	no	no	no	no	no	no	no	no	54	30.1
no	yes	yes	yes	yes	yes	F	1953-06-09	no	0	no	no	no	no	no	no	no	no	74	12
no	yes	yes	yes	yes	yes	F	1985-01-31	no	0	no	yes	no	no	no	no	no	no	48	24.4
yes	yes	yes	yes	no	yes	M	1984-03-16	no	Giardia	yes	yes	no	no	yes	no	no	yes	40	23.3
no	yes	yes	no	yes	no	F	1952-11-24	no	0	no	yes	no	no	yes	no	no	no	51	25.1
no	yes	yes	yes	yes	yes	F	1968-03-04	no	0	no	yes	no	no	no	no	no	no	51	19.2
no	yes	yes	yes	yes	yes	M	1987-02-10	no	0	no	no	yes	no	no	no	no	no	45	18.3
no	yes	yes	yes	yes	yes	F	1993-08-04	no	0	no	no	no	no	no	no	no	no	33	20.5
no	yes	yes	no	yes	yes	M	1982-08-21	no	0	no	yes	no	no	yes	no	no	no	48	20.8
no	yes	yes	no	yes	no	M	1943-04-23	yes	0	no	no	no	no	no	no	no	no	56	11.3
no	yes	yes	yes	yes	yes	F	1998-06-11	no	0	no	no	no	no	no	no	no	no	28	24.2
yes	yes	yes	no	yes	no	F	1981-11-08	yes	Blastocystis hominis	no	no	no	no	no	no	no	no	33	51.5
no	yes	yes	yes	no	yes	M	1975-08-16	no	0	no	no	no	no	no	no	no	no	52	19.7
yes	yes	yes	no	yes	yes	F	1982-01-22	no	Blastocystis hominis	no	yes	yes	no	no	no	no	no	51	30.8
no	yes	yes	yes	yes	yes	F	1968-05-25	no	0	no	yes	no	no	yes	no	no	no	43	8
no	yes	yes	yes	yes	no	F	1982-02-28	no	0	no	no	yes	no	no	no	no	no	58	24.2
no	yes	yes	yes	yes	no	F	1982-11-14	no	0	no	no	no	no	no	no	no	no	50	19.4
no	yes	yes	yes	yes	yes	F	1955-04-24	no	0	no	no	no	no	no	no	no	no	73	19.2
no	yes	yes	yes	yes	no	F	1975-04-20	no	0	no	no	no	no	no	no	no	no	34	17.7
no	yes	no	yes	no	yes	F	1967-05-13	yes	0	no	yes	no	no	no	no	no	no	56	26.3
yes	yes	yes	no	yes	yes	M	1985-03-12	no	Blastocystis hominis	no	yes	no	no	no	no	no	no	34	11.6
yes	yes	yes	no	no	yes	F	1979-07-26	no	Endolimax nana	no	no	yes	yes	yes	no	no	no	NA	23.6
no	yes	yes	no	no	yes	F	1967-08-28	yes	0	no	no	no	no	no	no	no	no	32	32.4
no	yes	yes	no	yes	no	F	1999-07-13	no	0	no	no	yes	no	no	no	no	no	30	27.6
no	yes	yes	yes	no	yes	M	1977-10-05	no	0	no	no	no	no	no	no	no	no	43	26.7
no	yes	yes	yes	no	yes	M	1996-09-28	no	0	no	no	no	no	no	no	no	no	28	21.8
no	yes	yes	yes	no	yes	F	1943-03-21	no	0	no	yes	no	yes	yes	no	no	no	48	12.7
yes	yes	yes	no	yes	no	F	1967-07-07	no	Blastocystis hominis	no	no	no	yes	yes	no	no	no	30	28.8
yes	yes	yes	no	yes	yes	F	1991-07-07	no	Blastocystis hominis	no	no	yes	no	no	no	no	no	37	29.7
no	yes	yes	yes	yes	yes	F	1949-07-31	no	0	no	no	no	no	no	no	no	no	26	46.3
no	yes	yes	yes	yes	yes	M	1937-12-04	no	0	no	no	no	no	no	no	no	no	48	24.9
yes	yes	yes	no	yes	yes	F	1992-06-25	no	Blastocystis hominis	yes	no	yes	no	no	no	no	no	67	47.4
no	yes	yes	yes	yes	no	F	1951-07-01	no	0	no	no	no	no	yes	no	no	no	36	25.5
yes	yes	yes	yes	yes	no	M	1988-02-10	yes	Blastocystis hominis	no	no	yes	no	no	no	no	no	47	37.8
no	yes	yes	yes	yes	no	M	1975-04-26	no	0	no	no	yes	no	yes	no	no	no	57	43.3
no	yes	yes	yes	yes	no	F	1984-02-05	no	0	no	no	no	no	no	no	no	no	75	45.1
yes	yes	yes	no	yes	no	M	1977-12-13	yes	Giardia	no	no	no	no	no	no	no	yes	45	25
no	yes	yes	yes	yes	no	F	1963-03-08	no	0	no	no	no	no	no	no	no	no	62	10.7
no	yes	yes	yes	no	yes	F	1947-10-04	no	0	no	yes	no	no	yes	no	no	no	42	28.3
no	yes	yes	yes	no	yes	F	1954-07-26	no	0	no	no	no	no	no	no	no	no	69	33.8
no	yes	yes	no	yes	yes	F	1988-12-13	no	0	yes	no	no	no	no	no	no	no	44	22.7
yes	yes	yes	yes	no	yes	F	1953-08-23	no	Blastocystis hominis	yes	yes	no	no	no	no	no	no	51	28.6
no	yes	yes	no	yes	yes	F	1980-05-05	no	0	no	yes	yes	no	yes	no	no	no	29	34.3
no	yes	yes	no	yes	yes	F	1962-01-18	no	0	yes	no	no	no	no	no	no	no	55	23.8
yes	yes	yes	yes	yes	no	F	1981-04-11	no	Giardia	no	yes	yes	no	no	no	yes	yes	44	10
yes	yes	yes	no	no	yes	F	1970-03-02	no	Blastocystis hominis	no	yes	no	no	yes	no	no	no	NA	NA
yes	yes	yes	no	yes	yes	F	1991-07-20	no	Blastocystis hominis0	no	yes	no	yes	yes	no	no	no	68	30.2
no	yes	yes	no	yes	yes	F	1951-03-11	no	0	no	yes	no	no	no	no	no	no	45	21.3
no	yes	yes	no	yes	yes	F	1953-04-03	no	0	no	yes	no	no	no	no	no	no	53	56.7
no	yes	yes	yes	no	yes	F	1988-05-22	no	0	no	no	no	no	no	no	no	no	29	24.1
no	yes	yes	yes	yes	yes	F	1947-12-11	no	0	no	yes	no	no	yes	no	no	no	55	23.1
yes	yes	yes	no	no	yes	F	1993-01-27	no	Giardia	no	yes	yes	no	yes	no	yes	no	60	25.1
yes	yes	yes	no	yes	yes	F	13/09/1076	no	Blastocystis hominis	no	yes	no	no	no	no	no	no	58	22.1
no	yes	yes	no	yes	yes	F	1989-12-27	no	0	no	no	no	no	no	no	no	no	59	24.6
yes	yes	yes	no	yes	no	F	1973-07-19	no	Giardia	no	yes	yes	no	no	no	yes	yes	39	23.1
yes	yes	yes	no	yes	yes	F	1944-01-03	no	Giardia	yes	no	no	no	no	no	no	yes	53	7.3
yes	yes	yes	no	no	yes	F	1973-04-17	yes	Blastocystis hominis	no	yes	no	no	yes	no	no	no	39	22.5
no	yes	yes	no	yes	no	F	1957-04-20	no	0	no	no	no	no	no	no	no	no	47	23.9
no	yes	yes	no	yes	yes	F	1987-07-18	no	0	no	no	no	no	no	no	no	no	52	42.8
yes	yes	yes	no	yes	no	F	1978-02-17	no	Giardia	no	yes	yes	no	no	no	no	yes	34	14.2
yes	yes	yes	no	no	yes	M	1992-04-11	yes	Giardia	yes	no	no	no	no	no	yes	yes	46	20.5
yes	yes	yes	yes	yes	no	F	1981-01-20	no	Giardia	yes	yes	yes	no	yes	no	no	yes	26	25.2
yes	yes	yes	yes	yes	no	F	1971-07-09	no	Giardia	yes	no	no	no	no	no	no	yes	34	7.3
yes	yes	yes	yes	no	yes	F	1954-08-28	no	Blastocystis hominis	no	no	yes	no	no	no	no	no	54	31.3
no	yes	yes	no	yes	yes	M	1985-08-11	no	0	no	yes	no	no	no	no	no	no	42	25.4
no	yes	yes	no	yes	no	F	1950-12-20	no	0	yes	no	no	no	no	no	no	no	93	31.1
no	yes	yes	no	yes	yes	F	1976-10-27	no	0	yes	yes	no	no	no	no	no	no	34	20.4
yes	yes	yes	no	yes	yes	F	1978-06-25	yes	Giardia	no	yes	no	no	no	no	yes	yes	NA	NA
no	yes	yes	no	yes	no	F	1965-02-10	yes	0	no	no	no	no	no	no	no	no	60	27.5
no	yes	yes	no	yes	no	M	1998-02-14	no	0	no	no	no	no	no	no	no	no	36	38.9
yes	yes	yes	no	yes	yes	F	1953-11-02	no	Giardia	yes	yes	no	no	no	no	no	yes	48	31.5
yes	yes	yes	no	yes	no	F	1973-06-01	no	Giardia	no	yes	yes	no	no	yes	no	yes	48	21.6
yes	yes	yes	yes	yes	yes	F	1960-08-01	no	Giardia	no	yes	no	no	no	no	no	yes	43	20.3
no	yes	yes	yes	yes	yes	F	1991-03-23	no	0	yes	yes	no	no	no	no	no	no	NA	NA
no	yes	yes	yes	yes	no	F	1991-04-16	no	0	no	no	no	no	no	no	no	no	53	27.5
no	yes	yes	no	no	yes	F	1976-05-19	no	0	no	yes	yes	yes	yes	no	no	no	33	13
no	yes	yes	yes	no	yes	F	1993-02-19	no	0	no	yes	yes	no	yes	no	no	no	44	34.3
no	yes	yes	yes	yes	no	F	1971-02-12	no	0	no	yes	no	no	no	no	no	no	44	14.3
no	yes	yes	yes	no	yes	F	1978-03-27	no	0	yes	yes	no	no	no	no	no	no	47	14.2
yes	yes	yes	yes	yes	yes	F	1957-06-30	yes	Giardia	no	yes	no	no	no	yes	yes	yes	33	12.5
no	yes	yes	no	yes	yes	M	1979-08-10	no	0	yes	yes	no	no	no	no	no	no	NA	NA
yes	yes	yes	yes	yes	no	F	1953-03-26	no	Giardia	no	yes	no	no	no	no	no	yes	32	11.3
yes	yes	yes	yes	yes	no	F	1982-06-13	no	Giardia	no	yes	no	no	yes	no	no	yes	56	17.7
yes	yes	yes	yes	yes	no	M	1982-11-27	no	Giardia/Blastocystis	no	yes	yes	no	yes	no	no	yes	NA	NA
no	yes	no	yes	yes	yes	F	1989-02-08	no	0	yes	yes	no	no	no	no	no	no	51	28.9
no	yes	yes	yes	yes	no	F	97/06/1973	no	0	no	yes	yes	no	no	no	no	no	51	12
yes	yes	yes	yes	yes	no	F	1950-04-20	no	Giardia	no	yes	no	no	no	no	no	yes	41	13.2
yes	yes	yes	no	no	yes	F	1969-10-04	no	Blastocystis hominis	no	yes	no	yes	yes	no	no	no	38	11.6
no	yes	yes	no	yes	yes	F	1962-08-23	no	0	no	yes	no	no	no	no	no	no	39	22.1
yes	yes	yes	no	yes	no	F	1971-07-29	no	Blastocystis hominis	yes	yes	no	no	no	no	no	no	80	17.6
no	yes	no	yes	no	yes	M	1977-06-03	no	0	no	yes	yes	no	no	no	no	no	56	25.4
no	yes	yes	yes	yes	no	F	1994-10-22	no	0	no	yes	no	no	no	no	no	no	40	17.3
no	yes	yes	yes	no	yes	F	1983-05-10	no	0	no	no	no	yes	yes	no	no	no	34	12.3
yes	yes	yes	no	no	yes	F	1981-04-01	no	Blastocystis hominis	yes	yes	no	yes	yes	no	no	no	39	10.4
no	yes	yes	no	yes	yes	F	1976-11-23	no	0	yes	yes	no	no	no	no	no	no	41	28.5
yes	yes	yes	no	yes	no	M	1988-09-24	yes	Giardia	no	yes	no	no	yes	no	no	yes	NA	NA
yes	yes	yes	no	yes	yes	F	1993-01-20	yes	Giardia	no	yes	no	no	yes	no	no	yes	36	34.5
yes	yes	yes	yes	no	yes	F	1982-08-25	no	Giardia	no	yes	no	yes	yes	no	no	yes	55	46.5
no	yes	yes	no	yes	yes	M	1992-02-06	no	0	no	no	no	no	no	no	no	no	41	23.3
no	yes	yes	no	no	yes	F	1995-09-14	no	0	no	yes	yes	no	no	no	no	no	28	28.7
yes	yes	yes	yes	no	yes	F	1967-07-29	no	Blastocystis hominis	yes	yes	no	no	no	no	no	no	43	20.2
no	yes	yes	yes	yes	no	F	1966-05-28	no	0	no	yes	no	yes	yes	no	no	no	NA	NA
no	yes	yes	no	yes	yes	F	1983-02-15	yes	0	no	yes	no	yes	no	no	no	no	NA	31.6
yes	yes	yes	no	yes	no	F	1996-04-12	yes	Giardia	no	yes	yes	no	no	no	yes	yes	NA	NA
yes	yes	yes	no	yes	yes	F	1964-01-15	no	Giardia/Endolimax nana	no	yes	yes	no	no	no	yes	yes	NA	30.4
yes	yes	yes	no	yes	no	F	1986-06-14	no	Giardia	no	yes	no	no	no	yes	no	yes	NA	NA
yes	yes	yes	no	yes	yes	F	1987-09-30	no	Giardia	yes	yes	no	no	yes	no	no	yes	NA	NA
yes	yes	yes	no	yes	no	F	1958-09-12	no	Giardia	no	yes	no	no	no	no	no	yes	41	NA
yes	yes	yes	no	yes	no	F	1988-03-06	no	Giardia	no	yes	no	no	no	no	no	yes	NA	NA
yes	yes	yes	no	yes	yes	F	1993-03-03	yes	Giardia	no	yes	no	no	yes	no	yes	yes	34	46
yes	yes	yes	yes	yes	no	F	1988-03-30	no	Giardia	no	no	no	no	no	no	no	yes	NA	NA
yes	yes	yes	no	yes	no	F	1991-01-08	no	Giardia/Endolimax nana	yes	yes	yes	no	no	yes	yes	yes	NA	NA
no	yes	yes	yes	yes	no	F	1986-12-13	no	0	no	no	yes	no	no	no	no	no	30	18.6
no	yes	yes	no	yes	yes	F	1979-11-16	no	0	no	yes	no	no	no	no	no	no	48	22.5
no	yes	no	yes	yes	no	F	1952-04-30	no	0	no	yes	yes	no	no	no	no	no	60	21.6
no	yes	yes	yes	yes	yes	F	1988-01-11	no	0	no	yes	no	no	yes	no	no	no	44	16
no	yes	yes	no	yes	no	M	1997-04-16	no	0	no	no	yes	no	no	no	no	no	52	24.5
no	yes	yes	yes	yes	no	F	1994-11-03	no	0	no	no	no	no	no	no	no	no	40	21.1
yes	yes	yes	no	yes	no	F	1987-02-07	no	Blastocystis hominis	no	yes	no	no	yes	no	no	no	42	23.3
yes	yes	yes	yes	yes	no	F	1966-02-07	no	Blastocystis hominis	yes	yes	no	no	no	no	no	no	40	22.9
no	yes	yes	no	yes	yes	F	1988-04-02	no	0	no	no	no	no	no	no	no	no	60	NA
yes	yes	yes	no	yes	no	F	1978-12-10	yes	Blastocystis hominis	yes	yes	no	no	yes	no	no	no	43	NA
no	yes	yes	no	yes	yes	F	1988-12-22	no	0	yes	yes	yes	no	no	no	no	no	44	32
no	yes	yes	yes	yes	no	F	1972-08-20	no	0	no	no	no	no	no	no	no	no	80	18.9
no	yes	yes	yes	no	yes	F	1983-01-25	no	0	no	no	no	no	yes	no	no	no	63	14.1
no	yes	yes	yes	yes	yes	F	1965-11-15	no	0	no	no	yes	no	no	no	no	no	36	32.5
no	yes	yes	yes	yes	no	F	1952-04-03	yes	0	yes	yes	no	no	no	no	no	no	66	39.5
no	yes	yes	yes	yes	no	F	1989-07-18	yes	0	no	yes	no	no	no	no	no	no	NA	NA
no	yes	yes	no	yes	yes	F	1956-05-08	no	0	no	no	no	no	no	no	no	no	62	25.1
no	yes	yes	yes	yes	no	F	1987-11-14	no	0	no	yes	yes	no	no	no	no	no	78	20.8
no	yes	yes	no	yes	no	M	1972-03-28	no	0	yes	yes	no	no	no	no	no	no	64	33.8
no	yes	yes	yes	yes	no	F	1979-09-17	no	0	no	no	no	yes	yes	no	no	no	54	26.3
no	yes	yes	no	yes	no	M	1984-03-22	no	0	no	yes	no	no	no	no	no	no	54	24
yes	yes	yes	no	yes	no	F	1961-11-18	no	Giardia	no	yes	no	no	no	no	no	no	45	31.2
no	yes	yes	yes	yes	yes	F	1957-09-20	no	0	no	no	no	no	no	no	no	no	45	25.5
yes	yes	yes	yes	no	yes	F	1952-12-08	no	Blastocystis hominis	no	yes	no	no	no	no	no	no	53	17.6
no	yes	yes	no	yes	yes	F	1955-05-19	yes	0	yes	yes	no	no	no	no	no	no	42	NA
no	yes	yes	no	yes	yes	M	1982-03-13	no	0	no	no	no	no	no	no	no	no	48	18.5
yes	yes	yes	yes	yes	yes	F	1955-07-30	yes	Blastocystis hominis	no	yes	yes	no	no	no	no	no	24	29.7
yes	yes	yes	yes	yes	no	F	1995-03-14	no	Giardia	no	yes	yes	no	yes	no	no	yes	35	25.1
yes	yes	yes	no	yes	yes	F	1991-07-13	no	Giardia	no	yes	no	yes	yes	no	no	yes	35	17.5
yes	yes	yes	no	yes	no	F	1988-02-27	no	Giardia/Endolimax nana	yes	yes	no	no	no	no	no	yes	50	NA
yes	yes	yes	yes	yes	no	F	1965-07-19	no	Blastocystis hominis	no	yes	no	no	no	no	no	no	62	NA
no	yes	yes	no	yes	no	M	1990-06-27	no	0	no	yes	yes	no	no	no	no	no	44	37.5
no	yes	yes	yes	yes	yes	F	1985-06-01	no	0	no	yes	no	no	no	no	no	no	30	44.7
no	yes	yes	yes	yes	no	M	1994-11-08	no	0	no	no	no	no	no	no	no	no	64	17.2
no	yes	yes	yes	yes	yes	F	1963-02-03	no	0	no	yes	no	no	no	no	no	no	67	29.9
no	yes	yes	yes	yes	no	M	1994-04-06	no	0	no	yes	yes	no	no	no	no	no	50	26.2
no	yes	yes	yes	yes	no	F	1979-05-14	no	0	no	no	no	no	no	no	no	no	42	27.3
no	yes	no	yes	no	yes	M	1982-06-15	no	0	no	yes	no	no	no	no	no	no	38	25.3
yes	yes	yes	yes	yes	yes	F	1978-02-21	no	Giardia	no	yes	yes	no	no	no	no	yes	34	22.7
yes	yes	yes	no	yes	no	F	1953-12-26	no	Giardia	yes	yes	yes	no	no	no	no	yes	51	NA
yes	yes	yes	yes	yes	no	M	1976-01-13	no	Blastocystis hominis	yes	yes	no	no	no	no	no	no	56	20.9
no	yes	yes	yes	yes	no	F	1948-10-30	no	0	no	no	no	no	no	no	no	no	57	23.6
no	yes	no	yes	yes	no	F	1973-05-30	no	0	no	yes	no	no	no	no	no	no	28	25.3
no	yes	yes	yes	yes	yes	F	1987-03-01	no	0	yes	yes	no	no	no	no	no	no	22	21.4
no	yes	yes	yes	no	yes	F	1971-01-22	no	0	no	yes	yes	no	no	no	no	no	37	25
no	yes	yes	no	yes	yes	F	1986-05-24	yes	0	no	yes	no	no	no	no	no	no	27	35.3
no	yes	yes	yes	yes	yes	F	1989-10-02	no	0	no	no	no	no	no	no	no	no	42	24.2
no	yes	yes	yes	yes	yes	F	1982-10-01	no	0	no	no	no	no	no	no	no	no	40	28.1
yes	yes	yes	no	yes	no	M	1998-02-13	no	Giardia	no	yes	no	no	no	no	no	yes	31	24.3
no	yes	yes	yes	yes	no	F	1985-01-28	no	0	no	no	no	no	yes	no	no	no	44	32
yes	yes	yes	no	yes	yes	M	1998-05-16	yes	Giardia	no	yes	yes	no	no	no	no	yes	38	18.5
no	yes	yes	yes	yes	yes	F	1947-03-03	no	0	no	no	no	no	no	no	no	no	53	14.1
yes	yes	yes	no	no	yes	F	1993-04-07	no	Giardia/Blastocystis	no	yes	yes	no	yes	no	no	yes	32	23.5
yes	yes	yes	no	yes	yes	F	1993-06-27	no	Giardia	no	yes	no	no	yes	no	no	yes	NA	21.7
no	yes	yes	yes	yes	no	M	1962-12-10	no	0	yes	no	no	no	no	no	no	no	60	22.5
yes	yes	yes	no	no	yes	F	1957-10-03	yes	Cryptosporidium felix	no	yes	yes	yes	yes	no	no	no	39	18.6
yes	yes	yes	no	yes	yes	F	1988-04-10	no	Blastocystis hominis	no	yes	yes	no	yes	no	no	no	30	31.6
yes	yes	yes	yes	yes	yes	F	1976-11-24	no	Giardia	no	yes	no	no	no	no	no	yes	42	20.6
yes	yes	no	yes	no	yes	F	1995-11-22	no	Giardia	yes	yes	no	no	no	no	no	yes	43	32.1
yes	yes	yes	no	yes	no	M	1991-02-24	no	Giardia	yes	no	no	no	yes	no	no	yes	NA	23.1
no	yes	yes	no	yes	no	F	1961-05-14	no	0	no	no	no	no	no	no	no	no	19	19.4
no	yes	yes	no	yes	no	F	1979-05-04	no	0	no	no	no	no	no	no	no	no	36	NA
yes	yes	yes	yes	yes	yes	F	1985-06-04	no	Giardia	no	yes	no	no	no	no	no	yes	34	33.6
no	yes	yes	no	yes	no	F	1990-02-25	no	0	no	no	yes	no	no	no	no	no	NA	NA
no	yes	yes	no	yes	no	F	1994-01-21	no	0	no	yes	yes	no	no	no	no	no	52	NA
no	yes	yes	yes	yes	yes	F	1959-10-14	no	0	yes	yes	no	no	no	no	no	no	30	NA
no	yes	yes	yes	no	yes	F	1996-10-24	no	0	no	no	no	no	no	no	no	no	67	16.5
yes	yes	yes	yes	yes	yes	M	1987-06-15	no	Giardia	no	yes	no	no	yes	no	no	yes	NA	30.5
no	yes	yes	no	no	yes	M	1981-07-29	no	0	no	no	no	no	no	no	no	no	77	15.1
no	yes	yes	yes	no	yes	M	1979-01-12	no	0	no	no	no	no	yes	no	no	no	64	21.3
yes	yes	yes	no	yes	yes	M	1988-05-27	no	Giardia	no	yes	yes	no	no	no	no	yes	48	NA
no	yes	yes	yes	no	yes	F	1945-07-21	no	0	yes	no	no	no	no	no	no	no	53	14.6
no	yes	yes	no	yes	yes	M	1992-12-11	yes	0	no	yes	no	no	no	no	no	no	46	29.2
yes	yes	yes	yes	no	yes	F	1982-07-04	no	Giardia	no	yes	no	no	yes	yes	yes	yes	53	25.3
yes	yes	yes	yes	yes	yes	M	1975-04-08	no	Blastocystis hominis	no	yes	yes	no	no	no	no	no	51	28.9
no	yes	yes	yes	yes	yes	F	1958-09-10	no	0	no	no	no	no	no	no	no	no	62	21.6
yes	yes	yes	yes	yes	no	F	1960-08-17	no	Blastocystis hominis	no	yes	no	no	no	no	no	no	43	22.4
yes	yes	yes	no	yes	yes	F	1993-07-28	no	Giardia	yes	yes	no	no	no	no	no	yes	NA	NA
yes	yes	yes	no	yes	no	F	1994-03-05	no	Giardia/Blastocystis	no	yes	no	no	no	no	no	yes	41	16.5
no	yes	yes	yes	yes	yes	F	1985-08-07	no	0	no	yes	no	no	yes	no	no	no	64	35.2
no	yes	yes	no	no	no	F	1989-02-24	no	0	no	no	no	no	no	no	no	no	49	29.3
no	yes	no	no	no	no	M	1988-06-04	no	0	no	no	no	no	yes	no	no	no	46	26.5
no	yes	yes	yes	no	no	F	1948-09-03	no	0	no	no	no	no	no	no	no	no	52	24.8
no	yes	yes	no	no	no	F	1976-05-17	no	0	no	no	no	no	yes	no	no	no	85	23.5
no	yes	yes	no	no	no	M	1990-05-11	no	0	no	yes	yes	no	no	no	no	no	35	15.9
no	yes	yes	yes	no	no	F	1986-05-19	no	0	no	yes	no	no	no	no	no	no	39	15.3
no	yes	yes	yes	no	no	F	1950-05-09	no	0	no	no	no	no	no	no	no	no	32	15.7
no	yes	yes	no	no	no	F	1948-01-16	no	0	no	yes	no	no	no	no	no	no	59	15.6
yes	yes	yes	no	no	no	M	1985-05-17	no	0	yes	no	no	no	no	no	no	no	45	20.6
no	yes	yes	yes	no	no	F	1954-07-08	no	0	yes	no	no	no	no	no	no	no	27	10.7
no	yes	yes	yes	no	no	M	1996-07-27	no	0	no	no	yes	yes	no	no	no	no	41	32.3
no	yes	yes	yes	no	no	F	1967-06-14	no	0	no	yes	no	no	no	no	no	no	45	14.1
yes	yes	yes	no	no	no	F	1959-04-12	yes	Giardia	no	yes	no	no	no	yes	yes	yes	60	26.7
yes	yes	yes	no	no	no	F	1974-07-30	no	Blastocystis hominis	no	yes	no	no	no	no	no	no	34	23.5
no	yes	yes	no	no	no	F	1990-06-04	no	0	no	yes	yes	no	yes	no	no	no	60	37.1
no	yes	yes	no	no	no	F	1982-07-16	yes	0	no	yes	no	no	no	no	no	no	59	28
no	yes	yes	no	no	no	F	1976-08-10	no	0	no	no	no	no	no	no	no	no	48	19.2
no	yes	yes	no	no	no	F	1998-07-09	yes	0	no	no	yes	no	no	no	no	no	46	22.7
no	yes	yes	no	no	no	F	1944-02-12	no	0	no	yes	no	yes	yes	no	no	no	61	4.9
no	yes	yes	no	no	no	M	1957-12-20	no	0	no	no	no	no	no	no	no	no	34	9.3
no	yes	yes	yes	no	no	M	1977-06-05	no	0	no	no	no	no	no	no	no	no	52	11.9
no	yes	yes	no	no	no	M	1986-05-21	no	0	yes	no	no	no	no	no	no	no	NA	NA
no	yes	yes	yes	no	no	M	1978-03-11	no	0	no	yes	no	no	no	no	no	no	61	14.5
no	yes	yes	no	no	no	F	1956-01-24	no	0	no	no	no	no	no	no	no	no	51	23.2
yes	yes	yes	no	no	no	F	1994-04-23	no	Giardia	no	no	yes	no	no	yes	yes	yes	36	33.3
no	yes	yes	yes	no	no	F	1951-07-30	no	0	no	no	yes	no	no	no	no	no	44	15.1
no	yes	no	no	no	no	F	1955-12-30	no	0	no	no	no	no	yes	no	no	no	46	15.7
no	yes	no	yes	no	no	F	1949-04-23	no	0	no	no	no	no	no	no	no	no	75	37.7
yes	yes	yes	yes	no	no	M	1957-07-27	no	Endolimax nana	no	yes	yes	no	no	no	no	no	56	15.2
yes	yes	yes	no	no	no	M	1987-10-22	no	Giardia	no	no	no	no	yes	no	no	no	42	22.1
yes	yes	yes	yes	no	no	F	1975-06-01	no	Giardia	no	yes	no	no	no	no	no	no	55	37.6
no	yes	yes	no	no	no	M	1944-08-06	no	0	yes	yes	no	no	no	no	no	no	53	13.7
yes	yes	yes	yes	no	no	M	1962-01-27	no	Blastocystis hominis	no	yes	yes	no	no	no	no	no	53	26.7
yes	yes	yes	no	no	no	F	1949-12-08	no	Blastocystis hominis	no	yes	no	yes	yes	no	no	no	40	21.2
no	yes	no	yes	no	no	M	1943-07-18	no	0	no	yes	no	no	no	no	no	no	NA	NA
yes	yes	yes	no	no	no	F	1987-01-25	no	Giardia/Blastocystis	yes	yes	no	no	no	no	no	yes	60	28.9
no	yes	yes	yes	no	no	F	1967-03-05	no	0	no	no	no	no	no	no	no	no	52	20.6
no	yes	yes	yes	no	no	F	1966-11-21	no	0	no	no	no	no	no	no	no	no	77	23.8
yes	yes	yes	no	no	no	F	1962-07-24	yes	Giardia	no	yes	no	no	yes	no	no	yes	NA	NA
no	yes	no	no	no	no	M	1947-02-20	no	0	no	no	no	no	no	no	no	no	30	18.2
no	yes	yes	yes	no	no	F	1978-05-01	no	0	no	no	yes	no	no	no	no	no	53	13.7
no	yes	yes	no	no	no	F	1997-04-27	no	0	no	no	yes	no	no	no	no	no	54	24.9
no	yes	yes	yes	no	no	F	1994-02-12	no	0	no	no	no	no	no	no	no	no	65	21.4
yes	yes	yes	no	no	no	F	1959-09-30	no	Endolimax nana	no	yes	no	no	no	no	no	no	40	23.3
yes	yes	yes	no	no	no	M	1983-11-19	no	Giardia	no	yes	no	no	no	no	no	yes	54	19.8
no	yes	yes	yes	no	no	F	1967-08-14	no	0	no	no	no	no	no	no	no	no	40	14.2
yes	yes	yes	no	no	no	F	1948-10-03	yes	Giardia	no	yes	yes	no	no	no	no	yes	57	16.3
no	yes	yes	yes	no	no	F	1988-08-01	no	0	no	yes	no	no	no	no	no	no	48	10.2
no	yes	yes	no	no	no	M	1970-06-04	no	0	no	no	no	no	yes	no	no	no	NA	NA
yes	yes	yes	no	no	no	F	1962-07-22	no	Giardia	no	yes	yes	no	no	no	no	yes	36	13.9
yes	yes	yes	no	no	no	F	1953-06-09	no	Giardia/Blastocystis	no	yes	no	no	no	no	no	yes	44	28.9
yes	yes	yes	yes	no	no	M	1983-12-15	no	Blastocystis hominis	no	yes	yes	no	yes	no	no	no	48	40.3
no	yes	yes	yes	no	no	F	1962-06-07	no	0	yes	no	no	no	no	no	no	no	42	13
no	yes	yes	no	no	no	M	1942-07-07	no	0	no	no	no	no	no	no	no	no	47	23.2
yes	yes	yes	no	no	no	M	1943-01-30	no	Blastocystis hominis	no	yes	no	no	no	no	no	no	50	49.4
no	yes	no	no	no	no	F	1962-06-05	no	0	no	no	no	no	no	no	no	no	33	15

## Sheet: Hoja1
ID	Sexe	Paràsit	Especie.primariacat	Sintomas	Diarrea	Estreñimiento	Int..Fruct	Into..Lactosa	Comorbilidad	Especie.primaria	Professió	C..ecològica	Animals	Nacionaidad	Viajes.exot.	Inmuno	Ritchie	ELISA	PCR.Giardia	VITAMINA.A	VITAMINA.E	VITAMINA.B12	VITAMINA.D	ÁCIDO.FÓLICO	MAGNESIO	HIERRO	FÓSFORO	ALBÚMINA	PARÁSITOS	IgA	IgM	IgG	IgE	PCR	FERRITINA	NEUTRÓFILOS..	LINFOCITOS..	MONOCITOS..	EOSINÓFILOS..	BASÓFILOS..	NEUTRÓFILOS	LINFOCITOS	MONOCITOS	EOSINÓFILOS	BASOFILOS	t.TG.IgA	grupo	Especie.primariacat	edad
6	F	si	Blastocystis	si	si	si	si	si	si	Blastocystis hominis	no	si	no	no	no	no	no	no	NA	53	13.3	479	42	5.29	1.88	116	3	4.5	Blastocystis	NA	NA	NA	NA	0.7	175	49.5	39.8	7.3	3.2	0.2	3.24	2.61	0.48	0.21	0.01	0.2	pacientes	Blastocystis	42.319
18	F	si	Blastocystis	si	si	no	si	si	si	Blastocystis hominis	no	no	no	no	no	no	no	no	NA	12	4.9	624	76.4	24	2.02	88	4.2	4.1	Blastocystis	NA	NA	NA	NA	0.3	26	46.9	40.9	9.7	0.9	1.6	2.6	2.27	0.54	0.05	0.09	0.6	pacientes	Blastocystis	68.8597
33	F	si	Blastocystis	si	si	no	si	no	si	Blastocystis hominis	no	no	no	no	no	no	no	no	NA	33	13.7	650	51.5	24	2.17	32	3.3	4.6	Blastocystis	346	NA	NA	NA	0	8	50.2	34.4	12.2	2.6	0.6	1.72	1.18	0.42	0.09	0.02	1.3	pacientes	Blastocystis	34.527
35	F	si	Blastocystis	si	si	no	si	si	no	Blastocystis hominis	no	si	si	no	no	no	no	no	NA	51	8.1	348	30.8	7.79	2.02	78	3.5	4.6	Blastocystis + E.coli	303	NA	NA	NA	2.3	109	57.6	31	9.2	1.7	0.5	4.35	2.35	0.7	0.13	0.04	0.5	pacientes	Blastocystis	34.3217
42	M	si	Blastocystis	si	si	no	si	si	no	Blastocystis hominis	no	si	no	no	no	no	no	no	NA	34	11.2	289	11.6	5.47	2.16	70	3.6	5	Blastocystis	230	125	1020	NA	0.4	134	36.4	43.8	8.2	10.8	0.8	2.39	2.88	0.54	0.71	0.05	0.4	pacientes	Blastocystis	31.1869
49	F	si	Blastocystis	si	si	no	si	no	no	Blastocystis hominis	no	no	no	si	si	no	no	no	NA	30	11.3	353	28.8	12.8	2.03	63	3.3	4	Blastocystis	188	97	1020	NA	2.8	20	61	29.1	6	3.8	0.1	4.68	2.23	0.46	0.29	0.01	0.4	pacientes	Blastocystis	48.8679
50	F	si	Blastocystis	si	si	no	si	si	no	Blastocystis hominis	no	no	si	no	no	no	no	no	NA	37	9.3	321	29.7	6.5	1.86	49	4.2	4.3	Blastocystis	225	70	600	NA	0.2	26	54.8	33.7	8.5	2.5	0.5	3.24	1.99	0.5	0.15	0.03	0.4	pacientes	Blastocystis	24.8679
53	F	si	Blastocystis	si	si	no	si	si	no	Blastocystis hominis	si	no	si	no	no	no	no	no	NA	67	12	316	47.4	5.3	2.06	65	4.1	4.4	Blastocystis	272	64	1150	NA	0.7	22	31.1	58.2	6.2	4.4	0.1	2.1	3.94	0.42	0.3	0.01	0.5	pacientes	Blastocystis	23.8987
55	M	si	Blastocystis	si	si	si	si	no	si	Blastocystis hominis	no	no	si	no	no	no	no	no	NA	47	9.8	366	37.8	4.6	2.1	51	4.2	5.1	Blastocystis+E.nana	238	55	1260	NA	1.9	136	64	21.6	10.6	3.3	0.5	5.97	2.02	0.99	0.31	0.05	0.4	pacientes	Blastocystis	28.271
68	F	si	Blastocystis	si	si	no	si	si	no	Blastocystis hominis0	no	si	no	si	si	no	no	no	NA	68	17.7	446	30.2	NA	2.17	137	4.3	4.4	Blastocystis	64	95	1510	NA	2.3	21	45.6	42.7	6.3	5.1	0.3	2.74	2.57	0.38	0.31	0.02	0.2	pacientes	Blastocystis	24.8323
74	F	si	Blastocystis	si	si	no	si	si	no	Blastocystis hominis	no	si	no	no	no	no	no	no	NA	58	13.4	409	22.1	NA	1.94	105	NA	NA	Blasto+E.nana	229	129	1500	NA	0.8	40	59	28.1	7.8	4.4	0.7	4.42	2.1	0.58	0.33	0.05	0.5	pacientes	Blastocystis	39.68
111	F	si	Blastocystis	si	si	no	si	no	no	Blastocystis hominis	si	si	no	no	no	no	no	no	NA	80	15.9	385	17.6	NA	2.02	149	4	4.6	Blastocystis	188	70	799	94	1.1	105	45.2	42.3	9.5	2.5	0.5	3.29	3.08	0.69	0.18	0.04	0.4	pacientes	Blastocystis	44.8077
140	F	si	Blastocystis	si	si	no	si	no	no	Blastocystis hominis	no	si	no	no	si	no	no	no	NA	42	10.4	474	23.3	NA	2.44	133	3.5	NA	Blastocystis	312	97	1050	38	0.5	40	64	27.1	7	1.2	0.7	3.63	1.54	0.4	0.07	0.04	0.8	pacientes	Blastocystis	29.2786
141	F	si	Blastocystis	si	si	si	si	no	no	Blastocystis hominis	si	si	no	no	no	no	no	no	NA	40	12.3	545	22.9	NA	1.93	19	4.2	4	Blastocystis	170	153	960	28	1.4	10	63.5	28	5.6	2.5	0.4	3.6	1.59	0.32	0.14	0.02	0.2	pacientes	Blastocystis	50.2779
143	F	si	Blastocystis	si	si	no	si	no	si	Blastocystis hominis	si	si	no	no	si	no	no	no	NA	43	7	NA	NA	NA	NA	NA	NA	NA	Blastocystis	NA	NA	NA	NA	NA	NA	NA	NA	NA	NA	NA	NA	NA	NA	NA	NA	NA	pacientes	Blastocystis	37.4401
160	F	si	Blastocystis	si	si	si	si	si	si	Blastocystis hominis	no	si	si	no	no	no	no	no	NA	24	12.8	615	29.7	NA	1.95	59	3.4	4.1	Blastocystis	222	152	1170	122	2.1	82	58.5	28.4	7.9	4.5	0.7	5.48	2.66	0.74	0.42	0.07	0.8	pacientes	Blastocystis	60.8049
164	F	si	Blastocystis	si	si	si	si	no	no	Blastocystis hominis	no	si	no	no	no	no	no	no	NA	62	10.5	NA	NA	NA	NA	NA	NA	NA	Blastocystis	NA	NA	NA	NA	NA	NA	76.6	17	5.3	1	0.1	NA	NA	NA	NA	NA	NA	pacientes	Blastocystis	50.8337
174	M	si	Blastocystis	si	si	si	si	no	no	Blastocystis hominis	si	si	no	no	no	no	no	no	NA	56	12.9	630	20.9	NA	1.91	51	2.8	4.6	Blastocystis	267	85	988	20	3.2	68	55.1	32.7	8.6	2.9	0.7	4.06	2.41	0.63	0.21	0.05	0.4	pacientes	Blastocystis	40.3477
190	F	si	Blastocystis	si	si	no	si	si	no	Blastocystis hominis	no	si	si	no	si	no	no	no	NA	30	14.4	339	31.6	NA	1.94	77	4.5	4.4	Blastocystis	109	186	997	21	2	33	48.4	41.2	7.1	2.9	0.4	2.72	2.31	0.4	0.16	0.02	0.2	pacientes	Blastocystis	28.1068
208	M	si	Blastocystis	si	si	si	si	si	no	Blastocystis hominis	no	si	si	no	no	no	no	no	NA	51	11.8	485	28.9	NA	2.22	80	3.6	4.7	Blastocystis	519	55	1240	8	5.1	177	64.8	24.1	7.1	3.5	0.5	5.4	2.01	0.59	0.29	0.04	0.9	pacientes	Blastocystis	41.1143
210	F	si	Blastocystis	si	si	si	si	no	no	Blastocystis hominis	no	si	no	no	no	no	no	no	NA	43	16.7	370	22.4	NA	NA	96	NA	4.7	Blastocystis	112	NA	NA	NA	1.1	110	53.2	35.5	8	2.7	0.6	3.71	2.48	0.56	0.19	0.04	0.2	pacientes	Blastocystis	55.7536
[truncated: 3 more columns]
